# Supplementary material for: Proteomic analysis reveals potential factors associated with enhanced EPS production in Streptococcus thermophilus ASCC 1275
Source: Sci Rep. 2020 Jan 21;10:807. doi: 10.1038/s41598-020-57665-9 (PMC6972726; doi:10.1038/s41598-020-57665-9)
Supplement: Supplementary file 3 — Table S2. [file 41598_2020_57665_MOESM3_ESM.xlsx]

## Sheet: Contents
Table S2. Common up- and down-regulated proteins in glucose, sucrose and lactose media when 10 h was compared with 5 h.
	Table S2-1 Common differentially expressed up-regulated proteins in G10h Vs G5h, L10 Vs L5 and S10 Vs S5h
	Table S2-2 Common differentially expressed up-regulated proteins in G10h Vs G5h, L10 Vs L5 and S10 Vs S5h

## Sheet: Upregulated proteins
Table S2-1 Common differentially expressed up-regulated proteins in G10h Vs G5h, L10 Vs L5 and S10 Vs S5h
L10h/5h Vs G10h/G5h
up_gene	G_logFC	G_pvalue	L_logFC	L_pvalue	name	ko	ko_id	COG	aaseq	COG_category
T303_08930	T303_08930	0.617879	0.0616342	1.7872	0.0721459	nadD; nicotinic acid mononucleotide adenylyltransferase	nicotinate-nucleotide adenylyltransferase [EC:2.7.7.18]	K00969	COG: COG1057	MALDLVTPFTKVQLEEEIKDTGRKQVGILGGNFNPVHNAHLVVADQVRQQLGLDEVLLMPEFEPPHIDKKETIDEKHRLNMLMLAINGIPGLDIETIELERKGISYTYDTMKLLTEANPDTDYYFIIGADMVEYLPKWHRIDELIEMVQFVGVPRPKYKAGTSYPVIWVDVPLMDISSSAVRSYIKKDRTPNFMVPQSVLAYIKKAGLYK	H
L10h/5h Vs S10h/S5h
up_gene	S_logFC	S_pvalue	L_logFC	L_pvalue	name	ko	ko_id	COG	aaseq	COG_category
T303_02240	T303_02240	4.51118	0.0112087	3.12261	0.000910153	molecular chaperone GroES	chaperonin GroES	K04078	COG: COG0234	MALKPLGDRIIVRFEETEEKTASGFVLAGASHETTKTAEVLAVGEGTRTLTGELIAPSIAVGDKVLVENGTGISVKDGEDYVSIIREADILAVLA	O
T303_09015	T303_09015	4.31851	0.00578937	2.83028	0.00139179	universal stress protein UspA	NA	NA	NA	MSQQYEHIMVAIDGSHESELAFLKGVHVAKRNNAQLLLVHVIDTRALQSIMTFDSYIYEKLEDEAKAVLANYERQAREAGLTKIRKVIEFGNPKSLLAVDIPDKENVDLIMIGATGLNTFERLLVGSSSEYILRHAKVDLLVVRDSEKTL	NA
T303_08485	T303_08485	1.58124	0.0814572	3.85344	0.00211653	lactoylglutathione lyase	lactoylglutathione lyase [EC:4.4.1.5]	K01759	COG: COG0346	MTKFLHTCVRVKDLEASLQFYQEALGFKEVRRNDFPEYKFTLVYMQLEDDPDYELELTYNYDHEVYDLGNGYGHIAVGVDDLEATHQAHKEAGYNVTDLSGLPGKPKMYYFITDPDGYKIEVIRLAQFLEK	Q
T303_02805	T303_02805	1.56131	0.0386592	3.59433	0.00216085	PTS mannose transporter subunit IIAB	PTS system, mannose-specific IIA component [EC:2.7.1.191]	K02793	COG: COG2893	MGIGIIIASHGRFAEGIHQSGSMIFGDQEKVQVVTFMPSEGPDDLYAHFNNAIAQFDVDDEILVLADLWSGSPFNQASRIARENPDRKIAIITGLNLPMLIQAYTERMMDANATVEQVAANIIKEAKGGIKALPEELNPAEETTAAPVEAAAPQGAIPEGTVIGDGKLKINLARLDTRLLHGQVVTNWVPYSKADRIIVASDDVAKDELRKELIKQAAPNGIKVNVVPIQKLIDASKDPRFGNTHALVLFETVQDALRAIEGGVPIKELNVGSMAHSTGKTMVNNVLSMDKDDVACFEKLRDLGVEFDVRKVPNDSKKDLFELIKKANVQ	G
T303_03155	T303_03155	1.14274	0.0172368	3.97303	0.00292803	6-phosphofructokinase	1-phosphofructokinase [EC:2.7.1.56]	K00882	COG: COG1105	MIYTVTLNPSIDFIVRIDKVEIGEVNRMESDDKFAGGKGINVSRILQRLGIDNTATGFIGGFTGRFVTDSLDAEGIKTKFVAVDQDTRINVKIKADQETEINGTGPVINDYQLAELEAILSSVSADDVVVFAGSAPSNLGNKVYNKLIPLVRETGAQVVCDFEGQTLLDSLVYQPLLVKPNNHELEAIFNVKLNALADVEKYAREILAKGAQNVIISMAGDGALLVTPEATYFAKPIKGKVKNSVGAGDSMVAGFTGEFVKSGDPIEALKWGVACGTSTAFSDDLATIEFIKETYNKVEVEKL	G
T303_07930	T303_07930	2.36521	0.0403584	1.37528	0.00550808	glutamate--cysteine ligase	glutamate--cysteine ligase [EC:6.3.2.2]	K01919	COG: COG2918	MTLNQLLQKLEATSPILQANFGIERESLRVDRQGQLVHTPHPSCLGARSFHPYIQTDFCEFQMELITPVAKSTTEARRFLGAITDVAGRSIATDEVLWPLSMPPRLKAEEIQVAQLENDFERHYRNYLAEKYGTKLQAISGIHYNMELGKDLVEALFQESDQTDMIAFKNALYLKLAQNYLRYRWVITYLFGASPIAEQGFFDQEVPEPVRSFRNSDHGYVNKEEIQVSFVSLEDYVSAIETYIEQGDLIAEKEFYSAVRFRGQKVNRSFLDKGITYLEFRNFDLNPFERIGISQTTMDTVHLLILAFLWLDSPENVDQALAQGHALNEKIALSHPLKPLPSEAKTQDIVTALDQLVQHFGLGDYHQDLVKQVKAAFADPNQTLSAQLLPYIKDKSLAE…	H
T303_04165	T303_04165	3.54782	0.00243925	4.85666	0.00865489	ATP-dependent Clp protease ATP-binding protein	ATP-dependent Clp protease ATP-binding subunit ClpE	K03697	COG: COG0542	MLCQNCNLNEASIHLYTNVNGNQQQVDLCQHCYKIIKSDPENPLNQFNQAGGSNFFDDFFSDLNNFRSSNGDLPNTPPTQEGGNRGNGGPGRPGGPRQQSPQQPQGLLEEFGINITDIARRGDIDPVIGRDEEIIRVIEILNRRTKNNPVLIGEPGVGKTAVVEGLAQKIVDGDVPQKLQSKQVIRLDVVSLVQGTGIRGQFEERMQKLMEEIRQRQDVILFIDEIHEIVGAGNTGDGNMDAGNILKPALARGELQLVGATTLNEYRIIEKDAALERRMQPVKVDEPTVEETITILRGIQPKYQDYHHVKYTDEAITAAAELSNRYIQDRFLPDKAIDLLDESGSKMNLTLNFIDPKDLDKRLIEAENLKAQATRDEDFEKAAYFRDQIAKYKEMQQQT…	O
T303_04825	T303_04825	1.87357	0.0679098	3.07611	0.0129011	superoxide dismutase	superoxide dismutase, Fe-Mn family [EC:1.15.1.1]	K04564	COG: COG0605	MKALSLYGKMEKNEKRTFTMAIILPDLPYAYDALEPYIDAETMTLHHDKHHATYVANANAALEKHPEIGEDLEALLADVEKIPADIRQALINNGGGHLNHALFWELLSPEKQEPTAEVAAAINEAFGSFEAFQEVFTTAATTRFGSGWAWLVVNAEGKLEVVSTPNQDTPISDGKKPILALDVWEHAYYLKYRNVRPNYIKAFFEIINWNKVAELYAEAK	P
T303_02495	T303_02495	1.41514	0.011593	1.91343	0.0137422	hypothetical protein	NA	NA	NA	MIAKEFEDFLLAHLDNYLIPSDQVTIFIDSHNADHVVLLLTSNGYSRVPVLTKDKHYLGTISLADIKRYQDEHNLQEWEMVNRDIGPMTSDVVATVKDDANLSEVMHKLVDNPFLAVVDSQGIFKGIITRKSILKAVNSLLHDFTHDYIIIPKTTDNSDY	NA
T303_09845	T303_09845	2.1659	0.0823884	2.0596	0.0141887	Appr-1-p processing protein	NA	NA	NA	MDKDAMITYLIGELKKENLELHDLIVPEELEEKQKLLRALFNTRKPMAASTQFLTIQDLYLQVRKGERGIVQLNSLQSIPQDKRIYLWKGDITRLEIDAIVNAANKTLLGCMKPLHNCVDNAIHTYAGVQLRQACFELILEQGYEEPVGMAKITPAYNLPSAFVIHTVGPKIGNQVTAIDEDLLIKSYLSVLALAEKNKIESIAIPCISTGDFNFPKQKAAEIAIKTVKSFIDHSEIVKKVIFNVFDDENLNIYQKLLAK	NA
T303_00885	T303_00885	4.12583	0.0752566	6.52427	0.01616	hypothetical protein	NA	NA	NA	MSVEEKLNQANGAIKEGVGKVTDDKKTEKEGAAEKGVSKVKEVAEDAKDAVKGAIEGVKNIVKKDDK	NA
T303_05405	T303_05405	3.26213	0.0132034	2.04631	0.0164338	ATPase	Cu2+-exporting ATPase [EC:3.6.3.4]	K01533	COG: COG2217	MSNKTHSSNYEEIMSDHHHNHEMVDMKHENHEMHNMHNMDNMHDMDNMHDMMNHGGHMMHMGDMSKKLKVAIILMIPLLLISPIAGFTILKFPGSEILQLILGTIIFFYSGTPFFRGAKGELKSRKPAMMMLITMGISVAYAYSVYATIMSLYGHMGMNFWFELATLIVIMLIGHLIEMKAIMGAGDALKDLASLVPKKAHLKSGKDVELSELKVGDLLLVKENEKIPADGLILSEALVDESMITGESRAVNKKPNDLVYGGSLNQNQPFEMKVTTLGKDSFLNQVAELVKKAQAQKSNLENMADRVAGYLFYAALIVGIFSLIFWTISSNFSFALLLAVSVFVIACPHALGLAVPLVVSRLTSISAKNGLLIQNRTSLEKINTIKYALMDKTGTLTDG…	P
T303_00870	T303_00870	4.64406	0.0527669	4.13248	0.0188241	membrane protein	NA	NA	NA	MSKNKKIFYLILCILILTILIPILLDYLKFSGLGLHLVDWNQNSFLEFYLSRYIFWGALVLSAVVWFLMLVTLFYPKQYLEIQLPDVDGNLKLKNSAIEGFVRCVVANHNFIKDPTIKVNCRKNKCLVHVEGQMLPSDNIIKRTQIIKDEIADGLKQFFGMNHRVKLYISVKEYKPKPPRKKTVSRVK	NA
T303_00880	T303_00880	0.790619	0.0314588	0.611235	0.0189523	General stress regulator, Gls24 family	NA	NA	NA	MSNVEKKVEEVKGELTYEDKVIQKIIGLSLENVPGLLAIDGGFFSNLTGKLINTDNVASGVNVEVGKKQVAVDLKVVVEYQRNIPELYKKIKEIVVSEISNMTNLEVVEVNVNVVDIKTKEQHEADSVSLQDRATGVVESTSKFTSDKFESAKDKVKEVAEDTKDKVKGVAEDTKETAKAKPRVH	NA
T303_03920	T303_03920	2.53131	0.0262602	2.64425	0.0233211	pyridine nucleotide-disulfide oxidoreductase	NA	NA	NA	MLNYDLIVIGFGKAGKTLAAKMNAAGKKVAVIERSKAMYGGTCINIACIPTKTMIVAAEKGWSFDDTMKERGAVTSRLNAKNYKMLADNGVDVIDAEAHFVSNKVIEVVAGDDRQELTAETIVINTGAVSNILPIPGLTTTKHVYDSTGIQTLEALPKRLGILGGGNIGLEFAGLYNRLGSQVTVLDAATSFLPRVEPSIAKLAKQYMEEDGIVFEQGVRTSEVKNDGDEVVVVTDKGDFRFDALLYATGRKPNIEPLHLENTDIALTERGGIQVNKHLETSVPGVFAVGDVNGGLQFTYISLDDFRIVFNYLTGDGSYNLETRGAVPTALFLNPPLAQVGLTEDQARAAGGPVAVKELPVAGMPRGHVNGDLRGAFKAVVNPETKEILGVTLFGQESH…	NA
T303_01085	T303_01085	2.24562	0.00604745	3.54118	0.0241647	serine protease	serine protease Do [EC:3.4.21.107]	K04771	COG: COG0265	MKKFNWKKIVAPIAMLIIGLLGGLLGAFILLTAAGVSFTNTTDTGAKTAKTVYTNITDTTKAVKKVQNAVVSVINYQEGSSSDSLNDLYGRIFGGGDSSDSSQENSKDSDGLQVAGEGSGVIYKKDGKEAYIVTNNHVVDGAKKLEIMLSDGSKITGELVGKDTYSDLAVVKVSSDKITTVAEFADSNSLTVGEKAIAIGSPLGTEYANSVTEGIVSSLSRTITMQNDNGETVSTNAIQTDAAINPGNSGGALVNIEGQVIGINSSKISSTSAVAGSAVEGMGFAIPSNDVVEIINQLEKDGKVTRPALGISIADLNSLSSSATSKLDLPDEVKSGVVVGSVQKGMPADGKLQEYDVITEIDGKKISSKTDIQTNLYSHSIGDTIKVTFYRGKDKKTVD…	O
T303_06805	T303_06805	2.27884	0.0053349	2.15925	0.0284842	hypothetical protein	NA	NA	NA	MIEISYLNAAKQECHISFEDYNEFVRAQQACWIAIPDSTPVTKVTINDHDIEYKGQFGDLYFHIMKLDLSQYQ	NA
T303_08530	T303_08530	0.823838	0.0552527	1.86692	0.028779	alpha-amylase	alpha-amylase [EC:3.2.1.1]	K01176	COG: COG0366	MSTNKEKTMTNQTAMQYFEWYLPSDGQHWNNLAEDAQHLADLGISHVWMPPAFKATNKDDVGYGVYDLFDLGEFDQKGTIRTKYGLKEEYLNAINQLKNVGIIPMADVVLNHKAAADKLETFYVVEVDPEDRTKVISEPFEIEGWTHFTFDGRQKAYNDFEWHWYHFNGTDFDAKRNKKGIYLIQGDNKGWAHNDLVDNENGNFDYLMFANLDYRHPEVIENIYEWADWFVETTGVQGFRMDAIKHIDYFFMRNFIRDVKEKQGQDFYVFGEFWNAKEEDNNTYLEKTENRFDLVDVRLHYNLYDASLKGADYDLTTIFEQTLVKNHPEHAVTFVENHDTQRGQALESTVEEWFKPSAYALILLRKDGLPCLFYGDYYGIDGEFAQESFKEVLDTLLYA…	G
T303_06305	T303_06305	2.88343	0.00913796	3.86008	0.0295635	hypothetical protein	NA	NA	NA	MNNLKKVLLAGIGLTAMTVDKADSFVQELVEKGRLTVEEGKELEQELKRQSKEESQEFLAKLDAKKTSVEYATKDDVRRLEEKLDALLSQNK	NA
T303_06660	T303_06660	2.09282	0.0924249	1.95329	0.0385699	glutamine ABC transporter permease	putative glutamine transport system permease protein	K10040	COG: COG0765	MYLLTETVSPFALERWAAFFANFGQFAKGFLYTLGISIGALIVALLLGLIFGAMSSTHNKVLRGISRVYVEIFQNTPLLVQFVVVFYGISILTDGNVMIPTSLTAILCVGVYTGAYISEIIRTGIEAIPKGQTEAALSQGFTYADTMRIIILPQAVRTILPPLTNQVVNLIKNTSTVAIISGADIMFTAKAWAYDTTNYVPAFAGAAFLYFIMCFPLATWARRKEEQNKKAY	E
T303_04320	T303_04320	2.6509	0.031806	2.71069	0.045925	catabolite control protein A	LacI family transcriptional regulator	K02529	COG: COG1609	MCIKFRKEVFLMNTDETITIYDVAREAGVSMATVSRVVNGNKNVKENTRKKVLEVIDRLDYRPNAVARGLASKKTTTVGVVIPNIVNSYFATLAKGIDDIATMYKYNIVLASSDDNEDHEVTVIHSLISKQVDGIIFMGHHLTEKIRAEFSRTRTPIVLAGTVDLEHQLPSVNIDYKAAVEDCVTQLAKNNEKVAFVSGPLIDDINGKLRLAGYKSGLEKNNLSYNEGLVFEAKYSYKDGFELAQRVLNSGATAAYVGEDELAAGLLNGLFAAGKSVPEDFEIITSNDSPVTSYTRPNLSSINHPLYDLGAVSMRMLTKIMHKEELEDKDVILNHGLTLRQSTK	K
T303_02910	T303_02910	2.37186	0.0153366	2.71069	0.0481923	uracil phosphoribosyltransferase	uracil phosphoribosyltransferase [EC:2.4.2.9]	K00761	COG: COG0035	MGKFQVISHPLIQHKLSILRREDTSTKDFRELVNEIAMLMGYEVSRDLPLEEVEIQTPIIKTVQKQLSGKKLAIVPILRAGIGMVDGFLSLVPAAKVGHIGMYRDEETLEPVEYLVKLPEDIDQRQIFVMDPMLATGGSAILAVDSLKKRGAANIKFVCLVAAPEGVKKLQDAHPDIDIYTASLDERLNENGYIVPGLGDAGDRLFGTK	F
T303_02880	T303_02880	1.17596	0.0345177	0.591303	0.0571855	UDP-N-acetylmuramoylalanyl-D-glutamate--2,6-diaminopimelate ligase	UDP-N-acetylmuramoyl-L-alanyl-D-glutamate-L-lysine ligase [EC:6.3.2.7]	K05362	COG: COG0769	MITIEQVLEVLKKDHNFRDIINQEHYYYSWTGVTFDHLSYDSRDITPSTLFFAKGAGFKLEFLESAVQAGLGFYVAEKDYQVGIPAILVSDIKQAMSLVAQAFYQHPQDKLKLLAFTGTKGKTTASYFAFNILKQSHKPAMLSTMNTTLDGKTFFKSNLTTPESLDLFRMMAEAVSNGMTHLIMEVSSQAYLTKRVYGLTFDVGVFLNISPDHIGPIEHPTFEDYFYHKRLLLKNSQAVIVNSGMNHFDFVAEEVADKDHDFYGKDSENTVKHSSGFSFKAKGKLAGDYDIQLIGDFNQDNAMAAGLACLRLGASLEDIKKGIAQTSVPGRMEILTQANGAKVFVDYAHNGDSLDKLLQVVTDHQKGKISLILGAPGNKGESRRQDFGHVLNTYPEINV…	M
T303_06650	T303_06650	3.37508	0.0808842	2.87679	0.065094	artP; arginine ABC transporter ATP-binding protein	putative glutamine transport system ATP-binding protein [EC:3.6.3.-]	K10041	COG: COG1126	MALIEFKNVNKYYGDYHALRDINLEIEKGQVVVILGPSGSGKSTLIRTINALEPIDEGTLIVNGHNVTEASAKDLVELRKEVGMVFQHFNLYPHKTVLENVTLAPIKVLGISKAEAEKTAEKFLRYVNMWDKKDSYPSMLSGGQKQRVAIARGLAMKPELLLFDEPTSALDPEAIGDVLAVMQKLAKGGMNMVVVTHEMGFARSVADRIIFMAEGQVLVDTTDVDGFFDNPTEPRAAKFLSNIINHHSDKVSVDA	E
T303_02345	T303_02345	2.80371	0.0010247	1.76727	0.0767203	aminopeptidase C	bleomycin hydrolase [EC:3.4.22.40]	K01372	COG: COG3579	MTSLSTDFTEKLFADYEANAKYGAIENAVTHNGLLKSIETRQSEVENDFVFSIDLTKDEVSNQKASGRCWMFAALNTFRHKLISDFKLESFELSQAHTFFWDKYEKSNWFLEQIIATADQEIGSRKVKFLLDTPQQDGGQWDMVVSLFEKYGVVPKSVYPESVASSNSRELNQYLNKLLRQDAQILRDLIASGADQAAVQAKKEEFLQEIFNYLAMTLGLPPRQFDFAYRDKDDNYQSEKGITPRAFFEKYVGLKLSDYVSVINAPTADKPYGKSYTVEMLGNVVGAPSVRYINLPMDRFKELAIAQMKAGESVWFGSDVGQVSDRQKGILATNVYDFTASMDINWTQDKAGRLDYSESLMTHAMVLTGVDLDADGKPIKWKIENSWGDKVGQKGYFVA…	E
T303_06070	T303_06070	1.03644	0.0422997	2.29213	0.0881302	lipoate-protein ligase A	lipoate---protein ligase [EC:6.3.1.20]	K03800	COG: COG0095	MKYIVNTSNDPAYNIALEAYAFRELVDEDELFILWINRPAIIVGKHQNTIQEINKEYTDAHDIKVVRRLSGGGAVYHDLNNLNYTIISNKADEGAFDFKTFSQPVIATLADLGVKAEFTGRNDLEIDGKKFCGNAQAYYKGRMMHHGCLLFDVDMSVLGQALKVSKDKVESKGVKSVRARVTNIVDELPEKCTVNEFSDKILEKMKEFYPEMTEYVLSVDDLAKIQESYEKQFNTWDWTYGQSPEYTVERNVRYPAGKISTYANVENSIIKSVKIYGDFFGIGDVSDIEELLVGVPYEYEYVLAKLKTIDTTLYFSRMTTEEVAKAIVA	H

## Sheet: Downregulated proteins
Table S2-2 Common differentially expressed up-regulated proteins in G10h Vs G5h, L10 Vs L5 and S10 Vs S5h
L10h/5h Vs S10h/S5h
down_gene	L_logFC	L_pvalue	S_logFC	S_pvalue	name	ko	ko_id	COG	aaseq	COG_category
T303_03315	T303_03315	-1.82706	0.0299461	-2.40508	0.0717217	peptigoglycan-binding protein LysM	NA	NA	NA	MLSKSKTTKALLYSTAALSLFAASHVHADETSHWTARSVDQIKADISVNDNQQTYTVQYGDTLGSIVEAMGIDMNVLANIKEITNIDLIFPGTVLTTTYNADNQAVSVKVETPSSETSDTPVVAESNLTTNEVTVNGQSVVAADLSAPVETVSLTATQAPAKEESTQVVSEVTDAIASASDASAYADTEQPVADAFDHVTSSAKATLAEEKAPATETSAQAETTEVAAHPAATSEAASEAPESSEDAQDPVSSETSEAQPESAAPAFSEVPAEQLAAASEAPAASEAPAEQLAAASEAPESSEAPAEQLAAASEAPESSEAPAEQLAAASEAPESSEAPAEQPAATSEAAPAASEAPAEQPAASEAPAEQPAATSEAASTPNTYPVGQCTWGAKSLAPW…	NA
T303_05840	T303_05840	-2.03302	0.0315423	-2.96316	0.00210612	dihydroorotate dehydrogenase	dihydroorotate dehydrogenase electron transfer subunit	K02823	COG: COG0543	MKQQVSPVIFCATLPYGEVFLMTFCSIERVVMILIEDLTVVSQREIAPRIFEMVLKGEMVADMQLGQFVHLKVPDPSKLLRRPISISEIDYNKKEATIVYRVEREGTAILSKMVAGQTIDTMGPQGNGFDISIIEAGQKALLVGGGIGVPPLVETAKQLKAKGVEVVSVIGFANKNAVILEDKLRACGDVYVTTDDGSYGIKGYVSTVIDNFDWTPDAVYSCGAPGMLKYVDSKFENHPHAYVSMEARMACGMGACYACVVHVKGETDAKNLRVCEEGPVFPTGKVIV	HC
G10h/G5h Vs S10h/5h
down_gene	G_logFC	G_pvalue	S_logFC	S_pvalue	name	ko	ko_id	COG	aaseq	COG_category
T303_08075	T303_08075	-1.12946	0.00931339	-1.06966	0.0153023	peptide ABC transporter ATP-binding protein	oligopeptide transport system ATP-binding protein	K15583	COG: COG0444	MTENKNVILSARDIVVEFDVRDRVLTAIRGVSLDLVEGEVLALVGESGSGKSVLTKTFTGMLEENGRVASGSIDYRGKDLTKFKSHQDWAAIRGAKIATIFQDPMTSLNPIKTIGSQIIEVIVKHQGKTAKEAKKMAIDYMDKVGIPDAEKRFNEYPFQYSGGMRQRIVIAIALACRPDVLICDEPTTALDVTIQAQIIDLLKSLKEEYGFSVIFITHDLGVVASIADKVAVMYAGEIIEYATVEEIFYEPCHPYTWSLLSSLPQLADDNGKLFSIPGTPPSLYTPVVGDAFALRSDYALQIDFEEKAPQFQVSDTHWAKTWLLHEDAPKVDKPAVIQNLHEKILANMGFAHLGDEEEGNA	EP
T303_02010	T303_02010	-3.50796	0.01472	-3.43487	0.0334908	peptide deformylase	peptide deformylase [EC:3.5.1.88]	K01462	COG: COG0242	MDAQTKIIRASHMIDMNDIIREGNPTLRAVAEDVTLPLSDEDIILGEKMMQFLRNSQDPVIAEKMGLRGGVGLAAPQLDISKRIIAVLVPNPEDAKGNPPKEAYSLQEIMYNPKVVAHSVQEAALGNGEGCLSVDRDVPGYVVRHARVTIEYFNKEGEKKRIKLRGYDSIVVQHEIDHTNGIMFYDRINKDNPFTIKDGLLIIE	J
T303_04125	T303_04125	-0.764044	0.0411759	-1.26233	0.088179	rpsA; 30S ribosomal protein S1	small subunit ribosomal protein S1	K02945	COG: COG0539	MNEFEELLNSVSEVSTGDVVTAEVISVDNDQANVVIEGTGIEGVLTRRELTNDRDANVADLVKDGETLEVLVLRQVVGKDTDTVTYLVSKKRLEARKAWDKLVGREEEVVTVKGTRAVKGGLSVEFEGLRGFIPASMIDTRFVRNTEQFVGQEFDAKIKEVDPAENRFILSRREVVEAEAIEARKEVFSKLEVGSVVTGKVARLTSFGAFIDLGGVDGLVHVTELSHERNVSPKSVVSVGDEIEVKVLAIDEEAGRVSLSLKATTPGPWDGVEQKLAAGDVIEGKVKRLTDFGGFVEVLPGIDGLVHISQISHKRVENPKDVLSVGQDVTVKVLEVNADAERVSLSIKALEERPANAEGENNEKRQSRPRRPKRQEKRDYELPETQSGFSMADLFGDIEL	J
