# Supplementary material for: Proteomic analysis reveals potential factors associated with enhanced EPS production in Streptococcus thermophilus ASCC 1275
Source: Sci Rep. 2020 Jan 21;10:807. doi: 10.1038/s41598-020-57665-9 (PMC6972726; doi:10.1038/s41598-020-57665-9)
Supplement: Supplementary file 4 — Table S3. [file 41598_2020_57665_MOESM4_ESM.xlsx]

## Sheet: Contents
	Table S3. COG enrichment analysis of up-regulated DEPs.
		Table S3-1 COG enrichment analysis of up-regulated DEPs in G10h Vs G5h
		Table S3-2 COG enrichment analysis of up-regulated DEPs in S10h Vs S5h
		Table S3-3 COG enrichment analysis of up-regulated DEPs in L10h Vs L5h

## Sheet: S3-1
Table S3-1 COG enrichment analysis of up-regulated DEPs in G10h Vs G5h
	term_name	olp	regSize	olpgene	pv	adj.pv	term_ratio	DEG_ratio
J	J	3	168	T303_00545,T303_01110,T303_05610	0.005132	0.1078	0.0178571	0.6
H	H	1	55	T303_08930	0.1303	0.9743	0.0181818	0.2
O	O	1	59	T303_02090	0.1392	0.9743	0.0169492	0.2

## Sheet: S3-2
Table S3-2 COG enrichment analysis of up-regulated DEPs in S10h Vs S5h
	term_name	olp	regSize	olpgene	pv	adj.pv	term_ratio	DEG_ratio
O	O	6	59	T303_01085,T303_01640,T303_01845,T303_01855,T303_02240,T303_04165	0.01088	0.1079	0.101695	0.0923077
E	E	11	165	T303_01310,T303_02345,T303_02590,T303_02960,T303_03050,T303_03260,T303_04315,T303_06650,T303_06660,T303_00290,T303_06655	0.01514	0.1079	0.0666667	0.169231
I	I	4	33	T303_04035,T303_01325,T303_03100,T303_03105	0.02048	0.1079	0.121212	0.0615385
G	G	6	70	T303_00465,T303_02805,T303_03155,T303_08530,T303_09765,T303_08880	0.02395	0.1079	0.0857143	0.0923077
Q	Q	3	21	T303_08485,T303_01325,T303_03100	0.02868	0.1079	0.142857	0.0461538
H	H	5	55	T303_01865,T303_06070,T303_07930,T303_00290,T303_03105	0.03082	0.1079	0.0909091	0.0769231

## Sheet: S3-3
Table S3-3 COG enrichment analysis of up-regulated DEPs in L10h Vs L5h
	term_name	olp	regSize	olpgene	pv	adj.pv	term_ratio	DEG_ratio
G	G	15	70	T303_02195,T303_02805,T303_03155,T303_03545,T303_05140,T303_06080,T303_06085,T303_06455,T303_07265,T303_07865,T303_07870,T303_08530,T303_09505,T303_03150,T303_07270	4.563e-07	9.583e-06	0.214286	0.15625
O	O	9	59	T303_00350,T303_01085,T303_02080,T303_02240,T303_04165,T303_04305,T303_07620,T303_09035,T303_09085	0.001583	0.01662	0.152542	0.09375
F	F	9	68	T303_00655,T303_01150,T303_01335,T303_01340,T303_01345,T303_01355,T303_01380,T303_01405,T303_02910	0.004331	0.03032	0.132353	0.09375
C	C	6	38	T303_03505,T303_06185,T303_06190,T303_08140,T303_09120,T303_03025	0.008287	0.04351	0.157895	0.0625
H	H	6	55	T303_06070,T303_07930,T303_08930,T303_09075,T303_05720,T303_08465	0.04521	0.1899	0.109091	0.0625
D	D	3	20	T303_01820,T303_04885,T303_04910	0.06756	0.2306	0.15	0.03125
T	T	5	48	T303_03130,T303_09070,T303_06645,T303_09105,T303_07270	0.07686	0.2306	0.104167	0.0520833
