# Supplementary material for: Proteomic analysis reveals potential factors associated with enhanced EPS production in Streptococcus thermophilus ASCC 1275
Source: Sci Rep. 2020 Jan 21;10:807. doi: 10.1038/s41598-020-57665-9 (PMC6972726; doi:10.1038/s41598-020-57665-9)
Supplement: Supplementary file 5 — Table S4. [file 41598_2020_57665_MOESM5_ESM.xlsx]

## Sheet: Contents
	Table S4. COG enrichment analysis of down-regulated DEPs.
		Table S4-1 COG enrichment analysis of up-regulated DEPs in G10h Vs G5h
		Table S4-2 COG enrichment analysis of up-regulated DEPs in S10h Vs S5h
		Table S4-3 COG enrichment analysis of up-regulated DEPs in L10h Vs L5h

## Sheet: S4-1
Table S4-1 COG enrichment analysis of up-regulated DEPs in G10h Vs G5h
	term_name	olp	regSize	olpgene	pv	adj.pv	term_ratio	DEG_ratio
J	J	8	168	T303_00835,T303_01040,T303_01675,T303_02010,T303_03205,T303_03210,T303_04125,T303_04255	0.001942	0.04078	0.047619	0.275862
E	E	5	165	T303_02050,T303_03420,T303_05130,T303_00190,T303_08075	0.08466	0.889	0.030303	0.172414
T	T	2	48	T303_03325,T303_06720	0.1523	1	0.0416667	0.0689655
R	R	2	70	T303_00005,T303_03875	0.2698	1	0.0285714	0.0689655

## Sheet: S4-2
Table S4-2 COG enrichment analysis of up-regulated DEPs in S10h Vs S5h
	term_name	olp	regSize	olpgene	pv	adj.pv	term_ratio	DEG_ratio
J	J	11	168	T303_00040,T303_00490,T303_00570,T303_00600,T303_00615,T303_00620,T303_02010,T303_04125,T303_06515,T303_06930,T303_08560	2.042e-05	0.0004287	0.0654762	0.354839

## Sheet: S4-3
Table S4-3 COG enrichment analysis of up-regulated DEPs in L10h Vs L5h
	term_name	olp	regSize	olpgene	pv	adj.pv	term_ratio	DEG_ratio
E	E	8	165	T303_02585,T303_02675,T303_03455,T303_05960,T303_09385,T303_08165,T303_03725,T303_03730	0.004195	0.08809	0.0484848	0.242424
F	F	4	68	T303_03710,T303_08165,T303_03725,T303_03730	0.02379	0.2498	0.0588235	0.121212
N	N	1	6	T303_09830	0.09512	0.533	0.166667	0.030303
