# Supplementary material for: Proteomic analysis reveals potential factors associated with enhanced EPS production in Streptococcus thermophilus ASCC 1275
Source: Sci Rep. 2020 Jan 21;10:807. doi: 10.1038/s41598-020-57665-9 (PMC6972726; doi:10.1038/s41598-020-57665-9)
Supplement: Supplementary file 6 — Table S5. [file 41598_2020_57665_MOESM6_ESM.xlsx]

## Sheet: Contents
	Table S5. KEGG pathway analysis of up-regulated DEPs.
		Table S5-1 KEGG pathway enrichment analysis of up-regulated DEPs in G10h VsG5h
		Table S5-2 KEGG pathway enrichment analysis of up-regulated DEPs in S10h Vs S5h
		Table S5-3 KEGG pathway enrichment analysis of up-regulated DEPs in L10h Vs L5h

## Sheet: S5-1
Table S5-1 KEGG pathway enrichment analysis of up-regulated DEPs in G10h VsG5h
term_name	olp	regSize	olpgene	pv	adj.pv	term_ratio	DEG_ratio
Nicotinate_and_nicotinamide_metabolism_Streptococcus_thermophilus_ASCC_1275_path_sthe00760	1	7	T303_08930	0.0174	1	0.142857	0.2
Ribosome_Streptococcus_thermophilus_ASCC_1275_path_sthe03010	1	69	T303_00545	0.1612	1	0.0144928	0.2

## Sheet: S5-2
Table S5-2 KEGG pathway enrichment analysis of up-regulated DEPs in S10h Vs S5h
term_name	olp	regSize	olpgene	pv	adj.pv	term_ratio	DEG_ratio
Metabolic_pathways_Streptococcus_thermophilus_ASCC_1275_path_sthe01100	23	306	T303_00290,T303_00465,T303_00780,T303_01310,T303_01640,T303_01865,T303_02590,T303_02805,T303_02880,T303_02910,T303_02960,T303_03050,T303_03100,T303_03105,T303_03260,T303_04145,T303_05515,T303_06070,T303_06180,T303_06195,T303_07930,T303_08530,T303_09765	3.898e-05	0.003547	0.0751634	0.353846
Pyruvate_metabolism_Streptococcus_thermophilus_ASCC_1275_path_sthe00620	4	18	T303_03105,T303_06180,T303_06195,T303_08485	0.002207	0.06389	0.222222	0.0615385
Fructose_and_mannose_metabolism_Streptococcus_thermophilus_ASCC_1275_path_sthe00051	3	9	T303_00465,T303_02805,T303_03155	0.002394	0.06389	0.333333	0.0461538
Carbon_metabolism_Streptococcus_thermophilus_ASCC_1275_path_sthe01200	6	45	T303_00465,T303_02960,T303_03105,T303_06180,T303_06195,T303_09765	0.002808	0.06389	0.133333	0.0923077
Glycolysis_._Gluconeogenesis_Streptococcus_thermophilus_ASCC_1275_path_sthe00010	4	23	T303_00465,T303_06180,T303_06195,T303_09765	0.005652	0.09171	0.173913	0.0615385
Microbial_metabolism_in_diverse_environments_Streptococcus_thermophilus_ASCC_1275_path_sthe01120	7	69	T303_00465,T303_02590,T303_02960,T303_03105,T303_06180,T303_06195,T303_09765	0.006047	0.09171	0.101449	0.107692
Alanine__aspartate_and_glutamate_metabolism_Streptococcus_thermophilus_ASCC_1275_path_sthe00250	3	15	T303_03050,T303_03260,T303_05515	0.01127	0.1404	0.2	0.0461538
Biosynthesis_of_antibiotics_Streptococcus_thermophilus_ASCC_1275_path_sthe01130	9	118	T303_00290,T303_00465,T303_02960,T303_03105,T303_04035,T303_05515,T303_06180,T303_06195,T303_09765	0.01235	0.1404	0.0762712	0.138462
Biosynthesis_of_secondary_metabolites_Streptococcus_thermophilus_ASCC_1275_path_sthe01110	10	146	T303_00290,T303_00465,T303_01310,T303_02960,T303_03050,T303_03105,T303_04035,T303_06180,T303_06195,T303_09765	0.01724	0.1743	0.0684932	0.153846
Citrate_cycle_.TCA_cycle._Streptococcus_thermophilus_ASCC_1275_path_sthe00020	2	7	T303_06180,T303_06195	0.01966	0.1789	0.285714	0.0307692
Propanoate_metabolism_Streptococcus_thermophilus_ASCC_1275_path_sthe00640	2	10	T303_03105,T303_06180	0.03956	0.3	0.2	0.0307692
Fatty_acid_metabolism_Streptococcus_thermophilus_ASCC_1275_path_sthe01212	2	10	T303_03100,T303_03105	0.03956	0.3	0.2	0.0307692
Fatty_acid_biosynthesis_Streptococcus_thermophilus_ASCC_1275_path_sthe00061	2	12	T303_03100,T303_03105	0.05566	0.3896	0.166667	0.0307692
Arginine_biosynthesis_Streptococcus_thermophilus_ASCC_1275_path_sthe00220	2	13	T303_02590,T303_03260	0.06443	0.4188	0.153846	0.0307692
Valine__leucine_and_isoleucine_degradation_Streptococcus_thermophilus_ASCC_1275_path_sthe00280	1	3	T303_06180	0.09441	0.499	0.333333	0.0153846
Cyanoamino_acid_metabolism_Streptococcus_thermophilus_ASCC_1275_path_sthe00460	1	3	T303_03050	0.09441	0.499	0.333333	0.0153846
Vitamin_B6_metabolism_Streptococcus_thermophilus_ASCC_1275_path_sthe00750	1	3	T303_01865	0.09441	0.499	0.333333	0.0153846
Biosynthesis_of_amino_acids_Streptococcus_thermophilus_ASCC_1275_path_sthe01230	6	99	T303_00290,T303_00465,T303_01310,T303_02960,T303_03050,T303_09765	0.09871	0.499	0.0606061	0.0923077

## Sheet: S5-3
Table S5-3 KEGG pathway enrichment analysis of up-regulated DEPs in L10h Vs L5h
term_name	olp	regSize	olpgene	pv	adj.pv	term_ratio	DEG_ratio
Metabolic_pathways_Streptococcus_thermophilus_ASCC_1275_path_sthe01100	33	306	T303_00325,T303_00655,T303_01150,T303_01335,T303_01340,T303_01345,T303_01355,T303_01380,T303_01405,T303_02195,T303_02805,T303_02880,T303_02910,T303_03130,T303_03505,T303_03545,T303_03955,T303_05140,T303_05720,T303_06070,T303_06080,T303_06085,T303_06185,T303_06190,T303_07865,T303_07930,T303_08140,T303_08465,T303_08530,T303_08930,T303_08965,T303_09075,T303_09120	1.553e-06	0.0001413	0.107843	0.34375
Purine_metabolism_Streptococcus_thermophilus_ASCC_1275_path_sthe00230	11	50	T303_00655,T303_01150,T303_01335,T303_01340,T303_01345,T303_01355,T303_01380,T303_01405,T303_01655,T303_05140,T303_06455	1.383e-05	0.0006291	0.22	0.114583
Starch_and_sucrose_metabolism_Streptococcus_thermophilus_ASCC_1275_path_sthe00500	6	18	T303_02195,T303_05140,T303_06080,T303_06085,T303_08530,T303_09505	0.0001216	0.00369	0.333333	0.0625
Biosynthesis_of_antibiotics_Streptococcus_thermophilus_ASCC_1275_path_sthe01130	15	118	T303_01335,T303_01340,T303_01345,T303_01355,T303_01380,T303_01405,T303_02195,T303_03545,T303_03955,T303_05140,T303_05720,T303_06185,T303_06190,T303_07165,T303_08465	0.0003372	0.007672	0.127119	0.15625
Pyruvate_metabolism_Streptococcus_thermophilus_ASCC_1275_path_sthe00620	5	18	T303_06185,T303_06190,T303_08140,T303_08485,T303_09120	0.001195	0.02176	0.277778	0.0520833
Phosphotransferase_system_.PTS._Streptococcus_thermophilus_ASCC_1275_path_sthe02060	3	6	T303_02805,T303_07265,T303_09505	0.00193	0.02927	0.5	0.03125
Biosynthesis_of_secondary_metabolites_Streptococcus_thermophilus_ASCC_1275_path_sthe01110	15	146	T303_00325,T303_01150,T303_01335,T303_01340,T303_01345,T303_01355,T303_01380,T303_01405,T303_02195,T303_03545,T303_05140,T303_05720,T303_06080,T303_06185,T303_06190	0.003207	0.04169	0.10274	0.15625
Glycolysis_._Gluconeogenesis_Streptococcus_thermophilus_ASCC_1275_path_sthe00010	5	23	T303_02195,T303_03545,T303_05140,T303_06185,T303_06190	0.003877	0.0441	0.217391	0.0520833
Microbial_metabolism_in_diverse_environments_Streptococcus_thermophilus_ASCC_1275_path_sthe01120	9	69	T303_00325,T303_02195,T303_03545,T303_05140,T303_06185,T303_06190,T303_08140,T303_08465,T303_09120	0.004786	0.04839	0.130435	0.09375
Fructose_and_mannose_metabolism_Streptococcus_thermophilus_ASCC_1275_path_sthe00051	3	9	T303_02805,T303_03155,T303_03545	0.007291	0.06635	0.333333	0.03125
Pentose_phosphate_pathway_Streptococcus_thermophilus_ASCC_1275_path_sthe00030	3	11	T303_02195,T303_05140,T303_06455	0.01335	0.1105	0.272727	0.03125
Carbon_metabolism_Streptococcus_thermophilus_ASCC_1275_path_sthe01200	6	45	T303_02195,T303_03545,T303_06185,T303_06190,T303_08140,T303_08465	0.01865	0.1311	0.133333	0.0625
Amino_sugar_and_nucleotide_sugar_metabolism_Streptococcus_thermophilus_ASCC_1275_path_sthe00520	4	22	T303_02195,T303_02805,T303_03955,T303_05140	0.01873	0.1311	0.181818	0.0416667
Butanoate_metabolism_Streptococcus_thermophilus_ASCC_1275_path_sthe00650	2	6	T303_05720,T303_09120	0.03014	0.1943	0.333333	0.0208333
Alanine__aspartate_and_glutamate_metabolism_Streptococcus_thermophilus_ASCC_1275_path_sthe00250	3	15	T303_00655,T303_01340,T303_01405	0.03203	0.1943	0.2	0.03125
Citrate_cycle_.TCA_cycle._Streptococcus_thermophilus_ASCC_1275_path_sthe00020	2	7	T303_06185,T303_06190	0.0409	0.2326	0.285714	0.0208333
Other_glycan_degradation_Streptococcus_thermophilus_ASCC_1275_path_sthe00511	1	1	T303_07865	0.048	0.2569	1	0.0104167
Streptomycin_biosynthesis_Streptococcus_thermophilus_ASCC_1275_path_sthe00521	2	8	T303_05140,T303_07165	0.05285	0.2672	0.25	0.0208333
Oxidative_phosphorylation_Streptococcus_thermophilus_ASCC_1275_path_sthe00190	2	9	T303_03025,T303_03505	0.06587	0.3155	0.222222	0.0208333
Propanoate_metabolism_Streptococcus_thermophilus_ASCC_1275_path_sthe00640	2	10	T303_08140,T303_09120	0.07982	0.3632	0.2	0.0208333
Acarbose_and_validamycin_biosynthesis_Streptococcus_thermophilus_ASCC_1275_path_sthe00525	1	2	T303_07165	0.09372	0.3877	0.5	0.0104167
Inositol_phosphate_metabolism_Streptococcus_thermophilus_ASCC_1275_path_sthe00562	1	2	T303_03545	0.09372	0.3877	0.5	0.0104167
