# Supplementary material for: Proteomic analysis reveals potential factors associated with enhanced EPS production in Streptococcus thermophilus ASCC 1275
Source: Sci Rep. 2020 Jan 21;10:807. doi: 10.1038/s41598-020-57665-9 (PMC6972726; doi:10.1038/s41598-020-57665-9)
Supplement: Supplementary file 7 — Table S6. [file 41598_2020_57665_MOESM7_ESM.xlsx]

## Sheet: Contents
	Table S6. KEGG pathway analysis of up-regulated DEPs.
		Table S6-1 KEGG pathway enrichment analysis of down-regulated DEPs in G10h versus G5h
		Table S6-2 KEGG pathway enrichment analysis of down-regulated DEPs in S10h versus S5h
		Table S6-3 KEGG pathway enrichment analysis of down-regulated DEPs in L10h versus L5h

## Sheet: S6-1
Table S6-1 KEGG pathway enrichment analysis of down-regulated DEPs in G10h versus G5h
term_name	olp	regSize	olpgene	pv	adj.pv	term_ratio	DEG_ratio
Cysteine_and_methionine_metabolism_Streptococcus_thermophilus_ASCC_1275_path_sthe00270	3	23	T303_03420,T303_05130,T303_06720	0.003997	0.3637	0.130435	0.103448
Ribosome_Streptococcus_thermophilus_ASCC_1275_path_sthe03010	4	69	T303_00835,T303_03205,T303_03210,T303_04125	0.01607	0.731	0.057971	0.137931
Selenocompound_metabolism_Streptococcus_thermophilus_ASCC_1275_path_sthe00450	1	7	T303_05130	0.09733	1	0.142857	0.0344828
Galactose_metabolism_Streptococcus_thermophilus_ASCC_1275_path_sthe00052	1	12	T303_06336	0.1612	1	0.0833333	0.0344828
ABC_transporters_Streptococcus_thermophilus_ASCC_1275_path_sthe02010	2	59	T303_02050,T303_08075	0.21	1	0.0338983	0.0689655
beta_Lactam_resistance_Streptococcus_thermophilus_ASCC_1275_path_sthe01501	1	17	T303_08075	0.2207	1	0.0588235	0.0344828
Amino_sugar_and_nucleotide_sugar_metabolism_Streptococcus_thermophilus_ASCC_1275_path_sthe00520	1	22	T303_06336	0.2761	1	0.0454545	0.0344828
Aminoacyl_tRNA_biosynthesis_Streptococcus_thermophilus_ASCC_1275_path_sthe00970	2	79	T303_01040,T303_01675	0.3189	1	0.0253165	0.0689655
Pyrimidine_metabolism_Streptococcus_thermophilus_ASCC_1275_path_sthe00240	1	42	T303_05895	0.462	1	0.0238095	0.0344828
Quorum_sensing_Streptococcus_thermophilus_ASCC_1275_path_sthe02024	1	44	T303_08075	0.4778	1	0.0227273	0.0344828

## Sheet: S6-2
Table S6-2 KEGG pathway enrichment analysis of down-regulated DEPs in S10h versus S5h
term_name	olp	regSize	olpgene	pv	adj.pv	term_ratio	DEG_ratio
Ribosome_Streptococcus_thermophilus_ASCC_1275_path_sthe03010	8	69	T303_00040,T303_00490,T303_00570,T303_00600,T303_00615,T303_00620,T303_04125,T303_08560	5.581e-06	0.0005079	0.115942	0.258065
Pyrimidine_metabolism_Streptococcus_thermophilus_ASCC_1275_path_sthe00240	5	42	T303_00270,T303_00275,T303_01100,T303_05840,T303_06430	0.0003634	0.01653	0.119048	0.16129
RNA_polymerase_Streptococcus_thermophilus_ASCC_1275_path_sthe03020	2	5	T303_00270,T303_00275	0.002259	0.06853	0.4	0.0645161
Purine_metabolism_Streptococcus_thermophilus_ASCC_1275_path_sthe00230	4	50	T303_00270,T303_00275,T303_01100,T303_06430	0.006614	0.1505	0.08	0.129032
Metabolic_pathways_Streptococcus_thermophilus_ASCC_1275_path_sthe01100	9	306	T303_00025,T303_00270,T303_00275,T303_01100,T303_03090,T303_05840,T303_06430,T303_08765,T303_09120	0.03694	0.6724	0.0294118	0.290323
Butanoate_metabolism_Streptococcus_thermophilus_ASCC_1275_path_sthe00650	1	6	T303_09120	0.08958	1	0.166667	0.0322581

## Sheet: S6-3
Table S6-3 KEGG pathway enrichment analysis of down-regulated DEPs in L10h versus L5h
term_name	olp	regSize	olpgene	pv	adj.pv	term_ratio	DEG_ratio
Metabolic_pathways_Streptococcus_thermophilus_ASCC_1275_path_sthe01100	15	306	T303_01320,T303_01865,T303_02585,T303_03075,T303_03455,T303_03710,T303_03725,T303_03730,T303_04690,T303_04815,T303_05840,T303_06690,T303_08165,T303_09345,T303_09385	3.193e-05	0.002906	0.0490196	0.454545
Pyrimidine_metabolism_Streptococcus_thermophilus_ASCC_1275_path_sthe00240	4	42	T303_03710,T303_03725,T303_03730,T303_05840	0.004423	0.1434	0.0952381	0.121212
Microbial_metabolism_in_diverse_environments_Streptococcus_thermophilus_ASCC_1275_path_sthe01120	5	69	T303_02585,T303_03455,T303_04690,T303_04815,T303_08165	0.004727	0.1434	0.0724638	0.151515
Methane_metabolism_Streptococcus_thermophilus_ASCC_1275_path_sthe00680	2	14	T303_04690,T303_04815	0.02123	0.403	0.142857	0.0606061
Alanine__aspartate_and_glutamate_metabolism_Streptococcus_thermophilus_ASCC_1275_path_sthe00250	2	15	T303_03725,T303_03730	0.02425	0.403	0.133333	0.0606061
Carbapenem_biosynthesis_Streptococcus_thermophilus_ASCC_1275_path_sthe00332	1	2	T303_09385	0.03274	0.403	0.5	0.030303
Carbon_metabolism_Streptococcus_thermophilus_ASCC_1275_path_sthe01200	3	45	T303_04690,T303_04815,T303_08165	0.03628	0.403	0.0666667	0.0909091
Glycine__serine_and_threonine_metabolism_Streptococcus_thermophilus_ASCC_1275_path_sthe00260	2	19	T303_03455,T303_04690	0.0379	0.403	0.105263	0.0606061
Purine_metabolism_Streptococcus_thermophilus_ASCC_1275_path_sthe00230	3	50	T303_02585,T303_03960,T303_08165	0.0474	0.403	0.06	0.0909091
Arginine_and_proline_metabolism_Streptococcus_thermophilus_ASCC_1275_path_sthe00330	1	3	T303_09385	0.04871	0.403	0.333333	0.030303
Vitamin_B6_metabolism_Streptococcus_thermophilus_ASCC_1275_path_sthe00750	1	3	T303_01865	0.04871	0.403	0.333333	0.030303
Biosynthesis_of_amino_acids_Streptococcus_thermophilus_ASCC_1275_path_sthe01230	4	99	T303_03455,T303_04690,T303_08165,T303_09385	0.07688	0.583	0.040404	0.121212
