# Supplementary material for: Proteomic analysis reveals potential factors associated with enhanced EPS production in Streptococcus thermophilus ASCC 1275
Source: Sci Rep. 2020 Jan 21;10:807. doi: 10.1038/s41598-020-57665-9 (PMC6972726; doi:10.1038/s41598-020-57665-9)
Supplement: Supplementary file 8 — Table S7. [file 41598_2020_57665_MOESM8_ESM.xlsx]

## Sheet: Sheet1
Table S7: qPCR validation of proteomics data
Group	Gene ID	Category	Protein name	Forward primer (5'→3')	Reverse primer (3'→5')	Fold change in proteomics analysis	Fold change in RT-qPCR analysis
Reference gene			Elongation factor Tu (tuf)	TAACGTCGGTGTCCTTCT	GACGTCCACCTTCTTCTTTAG
G10 Vs G5h	T303_06336	EPS assembly	UDP-galactopyranose mutase (epsN)	GTCAACTCCAAGCTCTACTTCTAC	GTCTTCCGGTTCGTCTAACTTT	-0.690961	-0.95
	T303_06420	EPS assembly	LytR family transcriptional regulator (epsA)	CTTGGTTTGCAGAGTTGCTATT	ATGGTCTTGAGTGGGTCTTATG	-1.26233	-1.84
S10h Vs S5h	T303_06410	EPS assembly	Capsular biosynthesis protein (eps1C)	AGATGGTGACTCTGGCAATTTA	GCCAATAAGGTTCGTGAAGTTG	-1.61446	-1.03
	T303_06400	EPS assembly	Sugar transferase (epsE)	CTACTACTGAGTGTGTCGCATATT	GGATTACAGCAGTTTGTGTCTTG	-1.65432	-1.76
	T303_05515	Nucleotide sugar synthesis	Glucosamine-fructose-6-phosphate aminotransferase	CTCCAGTTGAGCTCGGTATTT	CCTGACGACTATCTGCTGTTT	1.63439	2.11
	T303_02805	Nucleotide sugar synthesis	PTS mannose transporter subunit IIAB	TCTTCTGGAAGTGCCTTGATAC	TGATGGATGCTAACGCTACTG	1.56131	1.17
L10h Vs L5h	T303_05140	Nucleotide sugar synthesis	Phosphoglucomutase	AGGTTGAGGTATGAACCATCTG	GCTGAAGAACTCGGTCGTAAT	3.38837	4.13
	T303_06355	EPS assembly	Glycosyltransferase (epsK)	GGTTCAGGTGATGTAGCAACTA	ACCAGGGATTCTATTTGAGGATG	-2.29877	-1.16
